# Supplementary material for: A Comprehensive Overview of Antibacterial Agents for Combating Multidrug-Resistant Bacteria: The Current Landscape, Development, Future Opportunities, and Challenges
Source: Antibiotics (Basel). 2025 Feb 21;14(3):221. doi: 10.3390/antibiotics14030221 (PMC11939824; doi:10.3390/antibiotics14030221)
Supplement: Supplementary file 1 [file antibiotics-14-00221-s001.zip]

Archive with 1 entries (1 files):
- antibiotics-3396702-Table S1.pdf
